# Supplementary material for: Novel Amphiphilic Block Copolymers for the Formation of Stimuli-Responsive Non-Lamellar Lipid Nanoparticles
Source: Molecules. 2021 Jun 15;26(12):3648. doi: 10.3390/molecules26123648 (PMC8232580; doi:10.3390/molecules26123648)
Supplement: Supplementary file 1 [file molecules-26-03648-s001.zip]

Archive with 1 entries (1 files):
- molecules-1254760-supplementary.pdf
